# Supplementary material for: Fatty Acid Synthase Is the Key Regulator of Fatty Acid Metabolism and Is Related to Immunotherapy in Bladder Cancer
Source: Front Immunol. 2022 Mar 22;13:836939. doi: 10.3389/fimmu.2022.836939 (PMC8982515; doi:10.3389/fimmu.2022.836939)
Supplement: Supplementary file 3 [file Table_2.xlsx]

## Sheet: Sheet2
Covariates	Total	FASN-positive	FASN-negative	Pvalue
Age
<=65	28(18.06%)	19(18.81%)	9(16.67%)	0.9111
>65	127(81.94%)	82(81.19%)	45(83.33%)
Gender
FEMALE	15(9.68%)	6(5.94%)	9(16.67%)	0.0619
MALE	140(90.32%)	95(94.06%)	45(83.33%)
Recurrence
no	104(67.1%)	71(70.3%)	33(61.11%)	0.3269
yes	51(32.9%)	30(29.7%)	21(38.89%)
Size
<3	55(35.48%)	37(36.63%)	18(33.33%)	0.8158
>=3	100(64.52%)	64(63.37%)	36(66.67%)
Invasion
MIBC	92(59.35%)	58(57.43%)	34(62.96%)	0.6191
NMIBC	63(40.65%)	43(42.57%)	20(37.04%)
Grade
high	110(70.97%)	74(73.27%)	36(66.67%)	0.5199
low	23(14.84%)	15(14.85%)	8(14.81%)
unknown	22(14.19%)	12(11.88%)	10(18.52%)
