# Supplementary material for: Fatty Acid Synthase Is the Key Regulator of Fatty Acid Metabolism and Is Related to Immunotherapy in Bladder Cancer
Source: Front Immunol. 2022 Mar 22;13:836939. doi: 10.3389/fimmu.2022.836939 (PMC8982515; doi:10.3389/fimmu.2022.836939)
Supplement: Supplementary file 5 [file Table_4.xlsx]

## Sheet: Sheet1
barcode	ips_ctla4_neg_pd1_neg	ips_ctla4_neg_pd1_pos	ips_ctla4_pos_pd1_neg	ips_ctla4_pos_pd1_pos
TCGA-FS-A1ZS	7	5	6	5
TCGA-D3-A8GQ	7	5	6	5
TCGA-D3-A3C1	9	7	8	7
TCGA-EB-A5SF	8	6	7	6
TCGA-D3-A2JA	7	7	7	7
TCGA-ER-A19D	7	6	7	6
TCGA-GN-A266	8	8	8	8
TCGA-DA-A3F3	10	9	9	8
TCGA-W3-AA1W	8	9	8	10
TCGA-EE-A2MC	6	7	6	7
TCGA-RP-A695	10	9	10	9
TCGA-ER-A19Q	7	7	7	7
TCGA-D3-A2JH	8	9	9	9
TCGA-D3-A8GV	7	6	7	6
TCGA-EE-A184	8	7	8	7
TCGA-RP-A693	8	8	8	8
TCGA-D3-A3C7	6	5	7	6
TCGA-EE-A2GM	7	6	7	6
TCGA-BF-A1PU	8	6	7	5
TCGA-EE-A3J7	9	7	8	7
TCGA-BF-AAP7	9	9	9	9
TCGA-ER-A197	9	9	9	9
TCGA-ER-A19E	6	4	5	4
TCGA-EE-A3J4	7	6	7	6
TCGA-DA-A95Y	10	8	10	8
TCGA-DA-A1HY	8	7	9	7
TCGA-EE-A3JA	10	9	9	9
TCGA-ER-A19A	7	8	7	8
TCGA-D3-A8GB	8	8	9	8
TCGA-D3-A8GJ	9	10	10	10
TCGA-FW-A3I3	8	6	7	6
TCGA-EE-A2MR	8	9	8	9
TCGA-D3-A8GM	8	8	8	8
TCGA-D3-A51G	8	7	8	7
TCGA-EB-A5SG	8	10	9	10
TCGA-FS-A1YX	9	7	9	7
TCGA-BF-A1PZ	9	8	9	8
TCGA-GF-A6C9	10	10	10	10
TCGA-D3-A2JG	8	7	8	6
TCGA-EE-A2MK	9	9	8	9
TCGA-EE-A2GE	8	8	8	8
TCGA-EE-A29A	8	7	8	7
TCGA-GN-A261	NA	NA	NA	NA
TCGA-FS-A1ZW	9	8	9	8
TCGA-FR-A726	7	6	7	5
TCGA-XV-A9VZ	9	7	8	6
TCGA-EE-A2MS	8	7	7	6
TCGA-W3-AA21	10	8	9	8
TCGA-ER-A3ET	8	7	7	7
TCGA-FS-A1ZP	7	7	7	6
TCGA-YG-AA3O	8	7	8	7
TCGA-EE-A3J8	7	5	6	5
TCGA-EE-A2MU	8	8	9	9
TCGA-EE-A2MF	8	7	8	7
TCGA-D3-A3MR	8	8	9	8
TCGA-EB-A5KH	7	6	7	5
TCGA-EE-A29M	8	7	8	8
TCGA-ER-A2ND	8	7	8	7
TCGA-YG-AA3N	8	8	8	8
TCGA-BF-A3DM	9	7	8	6
TCGA-D9-A4Z3	6	5	6	4
TCGA-EE-A3AD	10	8	9	7
TCGA-WE-A8K5	10	9	10	9
TCGA-EE-A3AB	6	5	6	5
TCGA-ER-A2NE	8	6	8	6
TCGA-D3-A1Q6	7	6	8	6
TCGA-D3-A8GC	7	6	7	6
TCGA-GF-A6C8	8	7	7	7
TCGA-WE-AA9Y	8	7	8	7
TCGA-D3-A51R	6	4	5	3
TCGA-FR-A7U9	7	8	7	8
TCGA-D3-A2JN	8	7	7	6
TCGA-DA-A1HV	10	10	10	10
TCGA-ER-A1A1	8	9	9	9
TCGA-D3-A3CF	8	7	8	7
TCGA-D3-A51F	8	9	8	9
TCGA-EB-A4OZ	10	9	10	9
TCGA-FR-A7U8	7	6	7	5
TCGA-D3-A1Q5	8	6	9	6
TCGA-D3-A3ML	8	6	7	6
TCGA-EE-A3AF	9	8	8	7
TCGA-EE-A2GU	9	9	9	9
TCGA-D9-A6E9	8	9	8	9
TCGA-EE-A20H	8	6	8	6
TCGA-EE-A29X	9	8	9	8
TCGA-BF-AAOX	10	8	9	8
TCGA-EB-A1NK	8	7	7	6
TCGA-GF-A2C7	7	5	6	5
TCGA-FR-A8YD	8	6	7	6
TCGA-D3-A2JL	9	9	9	9
TCGA-D3-A1Q3	9	9	9	9
TCGA-EE-A3JI	7	6	7	6
TCGA-FS-A1Z3	9	8	9	7
TCGA-ER-A194	9	9	9	9
TCGA-QB-AA9O	7	7	7	7
TCGA-FS-A1ZE	8	6	8	6
TCGA-HR-A5NC	8	7	8	6
TCGA-D3-A3CC	8	7	8	6
TCGA-D3-A51J	8	8	8	9
TCGA-EB-A5FP	7	6	8	6
TCGA-EE-A3JH	8	9	8	9
TCGA-DA-A1IA	9	7	8	7
TCGA-D3-A2JE	7	5	6	4
TCGA-FS-A1ZJ	7	6	7	5
TCGA-EB-A24C	8	7	8	6
TCGA-FS-A4F8	9	8	9	9
TCGA-W3-A825	7	6	7	6
TCGA-DA-A1I2	10	9	9	8
TCGA-EE-A29V	7	6	7	5
TCGA-EE-A2ML	9	9	8	8
TCGA-ER-A42L	7	7	7	7
TCGA-HR-A2OG	8	7	8	7
TCGA-XV-AB01	9	8	8	7
TCGA-FW-A3TV	8	7	8	7
TCGA-D3-A2JO	7	7	7	7
TCGA-EB-A57M	8	7	8	6
TCGA-EE-A2GP	7	6	7	6
TCGA-EE-A2MN	10	9	9	9
TCGA-EB-A5VV	10	10	10	10
TCGA-GN-A4U7	7	5	7	5
TCGA-GN-A263	9	8	9	7
TCGA-EE-A29E	9	7	10	8
TCGA-EE-A29G	9	8	8	7
TCGA-DA-A1IB	8	9	9	9
TCGA-FS-A1ZK	9	7	8	6
TCGA-BF-A9VF	7	5	7	5
TCGA-D3-A8GL	9	7	9	7
TCGA-EB-A299	9	7	8	7
TCGA-EE-A29B	9	7	9	7
TCGA-GN-A4U3	7	6	7	6
TCGA-ER-A19G	7	7	7	7
TCGA-FS-A1Z4	8	8	9	8
TCGA-EE-A2MJ	9	9	9	9
TCGA-D3-A3MO	6	4	6	3
TCGA-D3-A5GO	10	10	10	10
TCGA-ER-A19O	8	8	8	8
TCGA-EE-A2GH	7	7	8	8
TCGA-EE-A2GR	9	7	8	6
TCGA-D3-A3C8	8	10	9	10
TCGA-XV-AAZV	8	8	8	8
TCGA-EE-A2A5	7	6	7	5
TCGA-EB-A3Y7	8	7	8	7
TCGA-EB-A5UN	8	7	8	7
TCGA-EE-A2GC	9	9	10	10
TCGA-EE-A3AH	7	5	6	5
TCGA-DA-A960	9	7	9	7
TCGA-EE-A3AE	9	9	9	9
TCGA-FS-A4F5	8	7	8	6
TCGA-EE-A2GS	9	7	8	7
TCGA-ER-A3PL	9	7	8	7
TCGA-BF-A5EP	8	6	8	6
TCGA-FW-A5DX	7	5	6	5
TCGA-FS-A1ZA	8	7	8	7
TCGA-EB-A4IS	10	10	10	10
TCGA-D3-A8GP	10	9	10	8
TCGA-EB-A553	8	6	8	6
TCGA-D9-A149	9	9	9	9
TCGA-ER-A19F	8	6	7	6
TCGA-FS-A4F9	9	7	9	7
TCGA-GN-A8LK	8	7	8	6
TCGA-EE-A20I	9	8	9	8
TCGA-EE-A29L	8	6	7	5
TCGA-FR-A44A	8	9	8	9
TCGA-D3-A2J7	9	8	8	8
TCGA-BF-A1PX	9	9	9	9
TCGA-D3-A51E	10	10	10	10
TCGA-EB-A431	9	7	9	7
TCGA-BF-AAP8	9	8	9	7
TCGA-EE-A2GT	8	7	8	7
TCGA-W3-AA1V	8	8	7	8
TCGA-EB-A3XB	9	8	8	8
TCGA-EE-A2A1	9	9	8	9
TCGA-FS-A1ZM	8	8	8	8
TCGA-WE-AAA4	9	10	9	10
TCGA-ER-A196	8	6	7	6
TCGA-EE-A3AA	9	9	9	9
TCGA-EB-A5SH	8	7	8	6
TCGA-FW-A5DY	10	9	10	9
TCGA-D9-A1JW	8	8	8	8
TCGA-EE-A29T	7	7	7	6
TCGA-GN-A267	10	10	10	9
TCGA-GN-A4U9	7	6	7	5
TCGA-EE-A3JE	9	10	9	10
TCGA-EE-A3AC	8	7	8	7
TCGA-D3-A2JF	10	10	10	10
TCGA-D3-A1QB	9	10	9	10
TCGA-GN-A268	7	5	7	5
TCGA-D3-A5GR	8	7	7	7
TCGA-EE-A2GL	9	8	8	8
TCGA-EB-A4XL	8	7	8	7
TCGA-WE-A8ZX	8	7	8	7
TCGA-YG-AA3P	7	6	7	5
TCGA-EE-A2GK	10	10	10	10
TCGA-FR-A2OS	8	6	7	5
TCGA-D3-A5GS	9	9	9	8
TCGA-EE-A2MI	8	8	8	8
TCGA-D3-A3C6	8	7	8	6
TCGA-EE-A2MQ	8	7	8	7
TCGA-BF-A3DN	8	7	7	6
TCGA-EB-A24D	10	9	10	8
TCGA-D3-A2JK	8	6	8	6
TCGA-EE-A17Z	7	5	6	4
TCGA-DA-A3F5	6	5	7	5
TCGA-WE-A8ZN	9	9	9	9
TCGA-FS-A1Z7	7	5	7	5
TCGA-ER-A19S	9	10	9	10
TCGA-FS-A1ZD	6	4	5	4
TCGA-GN-A4U5	9	9	9	10
TCGA-FS-A1YY	8	6	7	5
TCGA-D3-A3BZ	8	8	8	8
TCGA-D3-A2JC	7	7	7	7
TCGA-W3-AA1O	8	6	8	6
TCGA-D9-A1JX	8	8	8	8
TCGA-FS-A1ZG	8	6	7	6
TCGA-FR-A729	9	9	9	9
TCGA-D3-A3MV	7	5	7	5
TCGA-EB-A5UL	9	8	9	9
TCGA-EE-A20B	7	6	8	7
TCGA-D9-A3Z4	9	8	8	8
TCGA-D3-A8GE	7	6	8	7
TCGA-D3-A2JB	9	8	9	9
TCGA-FS-A1ZZ	10	8	9	8
TCGA-D3-A5GU	10	10	10	10
TCGA-EB-A44P	8	8	8	7
TCGA-ER-A19B	7	5	7	6
TCGA-ER-A2NG	7	8	7	8
TCGA-EE-A181	10	10	9	10
TCGA-EB-A4P0	10	9	10	9
TCGA-ER-A2NH	8	9	8	9
TCGA-GN-A4U4	7	6	7	6
TCGA-EE-A3JB	7	6	7	6
TCGA-EB-A4OY	9	8	9	8
TCGA-D3-A8GK	7	6	7	5
TCGA-WE-A8ZM	9	7	9	7
TCGA-GF-A3OT	6	7	6	7
TCGA-D3-A1Q7	8	9	8	9
TCGA-DA-A1I7	9	7	9	8
TCGA-BF-AAOU	8	7	8	7
TCGA-GN-A269	NA	NA	NA	NA
TCGA-ER-A19K	9	8	9	8
TCGA-GN-A26C	7	9	7	9
TCGA-FS-A1ZB	8	6	7	6
TCGA-D3-A2J6	8	8	8	7
TCGA-EB-A3XD	9	8	8	7
TCGA-D3-A8GN	9	9	9	9
TCGA-EB-A6L9	9	9	9	9
TCGA-FS-A1ZF	8	6	7	6
TCGA-ER-A19H	8	7	8	7
TCGA-EE-A20F	8	8	8	8
TCGA-WE-A8JZ	9	7	8	7
TCGA-EE-A182	8	7	8	7
TCGA-D3-A3MU	9	8	9	8
TCGA-Z2-AA3S	8	7	8	6
TCGA-BF-AAP4	9	8	9	9
TCGA-D3-A1QA	9	9	8	8
TCGA-D3-A3C3	8	7	8	7
TCGA-EE-A29C	8	6	8	6
TCGA-EE-A29P	10	10	10	10
TCGA-EB-A5SE	9	8	9	7
TCGA-D9-A4Z2	8	6	7	6
TCGA-D3-A8GR	9	8	9	7
TCGA-D3-A3CE	8	7	8	7
TCGA-XV-AAZW	8	6	7	5
TCGA-FS-A4F4	10	8	9	8
TCGA-FS-A4FD	8	7	8	7
TCGA-D3-A8GD	9	9	9	10
TCGA-GN-A264	8	7	8	6
TCGA-WE-A8ZQ	7	5	7	5
TCGA-EE-A2GO	6	5	7	6
TCGA-EB-A82B	9	8	8	8
TCGA-D3-A51T	10	9	10	9
TCGA-D3-A1Q9	7	7	7	6
TCGA-ER-A19M	8	10	8	10
TCGA-EE-A2M7	8	7	9	8
TCGA-YD-A89C	5	3	5	3
TCGA-D3-A1Q8	7	6	7	5
TCGA-DA-A1I8	7	5	7	5
TCGA-BF-AAP2	9	8	9	8
TCGA-FS-A1ZU	6	4	5	4
TCGA-FS-A4F2	7	5	6	5
TCGA-EB-A4IQ	8	6	7	6
TCGA-FS-A4F0	10	8	9	7
TCGA-EE-A180	9	8	9	8
TCGA-GN-A8LN	8	6	7	6
TCGA-DA-A1I4	7	6	7	5
TCGA-DA-A1HW	8	8	8	8
TCGA-EB-A6QZ	9	7	8	6
TCGA-D9-A3Z1	9	9	9	9
TCGA-EB-A85I	10	10	10	10
TCGA-D3-A51H	9	9	9	10
TCGA-EE-A29N	8	8	8	8
TCGA-ER-A193	7	8	7	8
TCGA-XV-A9W2	9	7	9	7
TCGA-EB-A3Y6	10	8	9	8
TCGA-D3-A1Q1	6	4	5	3
TCGA-YD-A9TB	9	8	9	8
TCGA-W3-AA1Q	10	10	10	10
TCGA-EE-A2A0	7	7	7	7
TCGA-FW-A3TU	9	8	10	9
TCGA-ER-A195	7	7	8	8
TCGA-EB-A97M	10	9	10	9
TCGA-EB-A3XC	9	7	9	7
TCGA-WE-A8K6	8	6	8	6
TCGA-EB-A6QY	7	6	7	6
TCGA-BF-A5EO	8	7	8	7
TCGA-RP-A6K9	10	9	9	9
TCGA-EB-A82C	9	7	9	7
TCGA-DA-A95W	10	9	9	8
TCGA-BF-A5EQ	9	9	9	8
TCGA-W3-AA1R	9	8	9	8
TCGA-EE-A2MP	10	9	9	9
TCGA-3N-A9WC	9	10	9	10
TCGA-EB-A51B	10	10	10	10
TCGA-EB-A3XF	9	9	9	8
TCGA-3N-A9WB	9	7	9	7
TCGA-WE-A8ZR	8	7	8	7
TCGA-D9-A3Z3	8	8	8	8
TCGA-FS-A1ZT	7	7	7	7
TCGA-FS-A1YW	9	8	8	7
TCGA-EE-A2A2	8	7	8	7
TCGA-D3-A8GS	9	8	9	8
TCGA-EE-A2M6	5	4	5	4
TCGA-Z2-A8RT	10	9	10	9
TCGA-WE-A8ZT	8	7	8	6
TCGA-Z2-AA3V	7	7	7	7
TCGA-GN-A26A	7	7	7	7
TCGA-EE-A183	9	8	9	8
TCGA-EB-A6R0	10	10	9	10
TCGA-EB-A44R	9	9	9	9
TCGA-EE-A2GD	8	7	8	7
TCGA-EE-A29S	9	8	9	8
TCGA-EE-A2M8	9	10	9	10
TCGA-BF-AAP0	8	9	8	9
TCGA-WE-A8ZY	9	8	9	7
TCGA-ER-A19L	7	6	6	5
TCGA-EE-A17X	7	5	7	6
TCGA-GN-A265	8	8	8	8
TCGA-BF-A3DJ	10	9	9	8
TCGA-D3-A5GT	8	6	7	5
TCGA-FR-A3YO	7	6	7	6
TCGA-BF-A1Q0	9	8	8	8
TCGA-GN-A8LL	10	8	9	8
TCGA-EB-A551	8	9	8	9
TCGA-XV-A9W5	9	8	9	7
TCGA-FS-A4FB	7	5	7	5
TCGA-DA-A1IC	8	7	8	7
TCGA-HR-A2OH	8	9	9	10
TCGA-EB-A5UM	10	9	10	9
TCGA-DA-A95Z	8	7	7	6
TCGA-BF-AAP1	9	7	8	6
TCGA-FR-A3R1	10	10	10	10
TCGA-DA-A1I0	8	7	8	7
TCGA-ER-A42K	9	7	9	7
TCGA-DA-A1I1	9	9	8	8
TCGA-EE-A2MT	9	7	8	7
TCGA-EE-A29Q	8	6	8	6
TCGA-FS-A1Z0	8	8	8	8
TCGA-D3-A1Q4	8	6	7	6
TCGA-WE-A8K4	10	10	10	10
TCGA-EB-A3HV	8	6	8	6
TCGA-FS-A4FC	9	8	8	7
TCGA-EE-A2M5	6	7	6	7
TCGA-DA-A3F8	8	9	8	10
TCGA-WE-A8ZO	8	8	8	8
TCGA-GN-A26D	9	8	9	7
TCGA-EB-A5VU	7	5	6	4
TCGA-WE-AAA3	9	8	8	8
TCGA-D9-A6EA	9	7	9	7
TCGA-D3-A8GO	9	8	9	8
TCGA-EB-A430	10	9	9	8
TCGA-IH-A3EA	8	7	8	7
TCGA-BF-AAP6	7	6	7	5
TCGA-D3-A2JD	8	7	9	8
TCGA-ER-A19W	8	9	8	9
TCGA-D3-A2JP	9	8	8	7
TCGA-D3-A2J9	9	10	10	10
TCGA-BF-A3DL	8	6	8	6
TCGA-ER-A198	8	7	9	8
TCGA-ER-A42H	8	6	7	5
TCGA-FR-A728	9	8	9	9
TCGA-D3-A51N	9	8	9	8
TCGA-D3-A3CB	7	9	7	9
TCGA-ER-A19T	8	6	7	5
TCGA-EE-A3JD	8	9	8	9
TCGA-FS-A1ZN	9	8	9	7
TCGA-EE-A29W	7	5	7	5
TCGA-DA-A95X	9	8	8	8
TCGA-EE-A2MD	8	7	8	7
TCGA-GN-A9SD	9	8	10	9
TCGA-GF-A4EO	8	9	8	9
TCGA-FS-A1ZQ	8	7	8	7
TCGA-ER-A3ES	8	6	7	5
TCGA-ER-A2NC	7	7	7	6
TCGA-WE-AAA0	10	8	9	8
TCGA-EB-A550	9	7	8	7
TCGA-D9-A6EG	7	5	7	6
TCGA-EB-A44O	7	6	8	7
TCGA-RP-A690	8	7	8	6
TCGA-W3-A828	8	6	7	6
TCGA-ER-A2NF	9	9	9	8
TCGA-GN-A4U8	8	8	8	8
TCGA-EE-A29H	8	7	8	7
TCGA-EB-A44N	9	8	8	7
TCGA-D3-A5GL	8	7	7	6
TCGA-ER-A19N	7	7	7	7
TCGA-LH-A9QB	9	7	9	7
TCGA-W3-A824	9	9	9	9
TCGA-EB-A85J	10	9	10	9
TCGA-EB-A41A	9	8	9	7
TCGA-FS-A1ZR	10	9	9	8
TCGA-FS-A1ZH	7	7	7	7
TCGA-ER-A199	9	8	9	8
TCGA-DA-A1I5	8	8	8	8
TCGA-EB-A42Z	10	8	9	8
TCGA-EE-A20C	9	8	9	7
TCGA-ER-A3EV	10	8	9	8
TCGA-GN-A262	7	5	6	4
TCGA-FR-A7UA	7	9	8	10
TCGA-GF-A769	7	6	7	5
TCGA-EE-A2MH	9	8	9	8
TCGA-EB-A41B	8	6	7	6
TCGA-D9-A6EC	8	7	8	7
TCGA-D3-A5GN	9	8	9	8
TCGA-D3-A2J8	7	9	7	9
TCGA-EE-A2MM	9	8	9	8
TCGA-ER-A19C	8	6	8	6
TCGA-EE-A3J5	7	7	7	7
TCGA-BF-A5ES	10	9	9	8
TCGA-EE-A29D	8	6	8	6
TCGA-EB-A42Y	9	7	8	7
TCGA-OD-A75X	8	7	7	6
TCGA-BF-A1PV	7	5	6	5
TCGA-EB-A44Q	10	10	10	10
TCGA-EB-A3XE	10	8	9	8
TCGA-EE-A185	8	6	7	5
TCGA-FR-A3YN	9	9	9	8
TCGA-D9-A1X3	8	6	8	6
TCGA-EE-A3AG	6	4	6	4
TCGA-ER-A2NB	NA	NA	NA	NA
TCGA-EE-A2GN	8	7	8	6
TCGA-D3-A8GI	8	6	8	7
TCGA-FR-A8YE	9	8	9	8
TCGA-EE-A2ME	8	10	9	10
TCGA-QB-A6FS	9	9	9	8
TCGA-EE-A2GB	9	8	9	7
TCGA-FS-A1ZC	6	4	6	4
TCGA-EE-A29R	9	7	9	7
TCGA-FR-A8YC	9	8	9	8
TCGA-DA-A95V	9	8	8	8
TCGA-DA-A3F2	9	9	9	9
TCGA-WE-A8K1	9	9	9	9
TCGA-D9-A4Z6	9	7	9	7
TCGA-3N-A9WD	10	9	9	8
TCGA-FW-A3R5	8	7	8	7
TCGA-D3-A51K	9	9	9	8
TCGA-EE-A2MG	9	9	9	9
TCGA-EE-A17Y	8	6	8	6
TCGA-XV-AAZY	9	8	9	8
TCGA-EE-A3J3	10	9	9	8
TCGA-EE-A2GI	9	9	9	9
TCGA-BF-A5ER	8	6	7	6
TCGA-FR-A69P	7	5	7	5
TCGA-EE-A2A6	8	8	8	8
TCGA-ER-A19J	7	6	6	5
TCGA-RP-A694	9	8	9	8
TCGA-YD-A9TA	6	6	6	6
TCGA-FS-A1ZY	7	5	7	5
TCGA-D9-A4Z5	7	6	7	5
TCGA-EE-A2GJ	7	7	7	7
TCGA-ER-A19P	10	10	10	10
TCGA-D9-A148	9	8	8	8
